# Supplementary material for: Development of a Smart Fluorescent Probe Specifically Interacting with C-Myc I-Motif
Source: Int J Mol Sci. 2022 Mar 31;23(7):3872. doi: 10.3390/ijms23073872 (PMC8998492; doi:10.3390/ijms23073872)
Supplement: Supplementary file 1 [file ijms-23-03872-s001.zip]

Archive with 1 entries (1 files):
- ijms-1645306-supplementary.pdf
